# Supplementary material for: An in-silico study examining the induction of apoptosis by Cryptotanshinone in metastatic melanoma cell lines
Source: BMC Cancer. 2018 Aug 29;18:855. doi: 10.1186/s12885-018-4756-0 (PMC6116360; doi:10.1186/s12885-018-4756-0)
Supplement: Supplementary file 2 — This is an Excel file, it is used to analyze the data from the simulations. It has two sheets ’cry’ and ’nocry’ used to generate the Figs. 17 and 18 respectively. (XLSX 41 kb) [file 12885_2018_4756_MOESM2_ESM.xlsx]

## Sheet: nocry
		Faults
		000000	000001	000010	000011	000100	000101	000110	000111	001000	001001	001010	001011	001100	001101	001110	001111	010000	010001	010010	010011	100100	010101	010110	010111	011000	011001	011010	011011	011100	011101	011110	011111	100000	100001	100010	100011	100100	100101	100110	100111	101000	101001	101010	101011	101100	101101	101110	101111
Drugs	000000	5	3.5	3	2	3.33333	2.33333	2.25	1.5	5	3.5	3	2	3.33333	2.33333	2.25	1.5	2.25	1.5	2.25	1.5	2.25	1.5	2.25	1.5	2.25	1.5	2.25	1.5	2.25	1.5	2.25	1.5	2.25	1.5	2.25	1.5	2.25	1.5	2.25	1.5	1.16667	0.666667	1.16667	0.666667	1.16667	0.666667	1.16667	0.666667
	000001	5	3.5	3	2	3.33333	2.33333	2.25	1.5	5	3.5	3	2	3.33333	2.33333	2.25	1.5	2.25	1.5	2.25	1.5	2.25	1.5	2.25	1.5	2.25	1.5	2.25	1.5	2.25	1.5	2.25	1.5	2.25	1.5	2.25	1.5	2.25	1.5	2.25	1.5	1.16667	0.666667	1.16667	0.666667	1.16667	0.666667	1.16667	0.666667
	000010	5	3.5	5	3.5	3.33333	2.33333	3.33333	2.33333	5	3.5	5	3.5	3.33333	2.33333	3.33333	2.33333	3.33333	2.33333	3.33333	2.33333	3.33333	2.33333	3.33333	2.33333	3.33333	2.33333	3.33333	2.33333	3.33333	2.33333	3.33333	2.33333	3.33333	2.33333	3.33333	2.33333	3.33333	2.33333	3.33333	2.33333	1.6	1	1.6	1	1.6	1	1.6	1
	000011	5	3.5	5	3.5	3.33333	2.33333	3.33333	2.33333	5	3.5	5	3.5	3.33333	2.33333	3.33333	2.33333	3.33333	2.33333	3.33333	2.33333	3.33333	2.33333	3.33333	2.33333	3.33333	2.33333	3.33333	2.33333	3.33333	2.33333	3.33333	2.33333	3.33333	2.33333	3.33333	2.33333	3.33333	2.33333	3.33333	2.33333	1.6	1	1.6	1	1.6	1	1.6	1
	000100	5	3.5	3	2	3.33333	2.33333	2.25	1.5	5	3.5	3	2	3.33333	2.33333	2.25	1.5	2.25	1.5	2.25	1.5	2.25	1.5	2.25	1.5	2.25	1.5	2.25	1.5	2.25	1.5	2.25	1.5	2.25	1.5	2.25	1.5	2.25	1.5	2.25	1.5	1.16667	0.666667	1.16667	0.666667	1.16667	0.666667	1.16667	0.666667
	000101	5	3.5	3	2	3.33333	2.33333	2.25	1.5	5	3.5	3	2	3.33333	2.33333	2.25	1.5	2.25	1.5	2.25	1.5	2.25	1.5	2.25	1.5	2.25	1.5	2.25	1.5	2.25	1.5	2.25	1.5	2.25	1.5	2.25	1.5	2.25	1.5	2.25	1.5	1.16667	0.666667	1.16667	0.666667	1.16667	0.666667	1.16667	0.666667
	000110	5	3.5	5	3.5	3.33333	2.33333	3.33333	2.33333	5	3.5	5	3.5	3.33333	2.33333	3.33333	2.33333	3.33333	2.33333	3.33333	2.33333	3.33333	2.33333	3.33333	2.33333	3.33333	2.33333	3.33333	2.33333	3.33333	2.33333	3.33333	2.33333	3.33333	2.33333	3.33333	2.33333	3.33333	2.33333	3.33333	2.33333	1.6	1	1.6	1	1.6	1	1.6	1
	000111	5	3.5	5	3.5	3.33333	2.33333	3.33333	2.33333	5	3.5	5	3.5	3.33333	2.33333	3.33333	2.33333	3.33333	2.33333	3.33333	2.33333	3.33333	2.33333	3.33333	2.33333	3.33333	2.33333	3.33333	2.33333	3.33333	2.33333	3.33333	2.33333	3.33333	2.33333	3.33333	2.33333	3.33333	2.33333	3.33333	2.33333	1.6	1	1.6	1	1.6	1	1.6	1
	001000	5	3.5	3	2	3.33333	2.33333	2.25	1.5	5	3.5	3	2	3.33333	2.33333	2.25	1.5	5	3.5	3	2	3.33333	2.33333	2.25	1.5	5	3.5	3	2	3.33333	2.33333	2.25	1.5	5	3.5	3	2	3.33333	2.33333	2.25	1.5	1.16667	0.666667	1.16667	0.666667	1.16667	0.666667	1.16667	0.666667
	001001	5	3.5	3	2	3.33333	2.33333	2.25	1.5	5	3.5	3	2	3.33333	2.33333	2.25	1.5	5	3.5	3	2	3.33333	2.33333	2.25	1.5	5	3.5	3	2	3.33333	2.33333	2.25	1.5	5	3.5	3	2	3.33333	2.33333	2.25	1.5	1.16667	0.666667	1.16667	0.666667	1.16667	0.666667	1.16667	0.666667
	001010	5	3.5	5	3.5	3.33333	2.33333	3.33333	2.33333	5	3.5	5	3.5	3.33333	2.33333	3.33333	2.33333	5	3.5	5	3.5	3.33333	2.33333	3.33333	2.33333	5	3.5	5	3.5	3.33333	2.33333	3.33333	2.33333	5	3.5	5	3.5	3.33333	2.33333	3.33333	2.33333	1.6	1	1.6	1	1.6	1	1.6	1
	001011	5	3.5	5	3.5	3.33333	2.33333	3.33333	2.33333	5	3.5	5	3.5	3.33333	2.33333	3.33333	2.33333	5	3.5	5	3.5	3.33333	2.33333	3.33333	2.33333	5	3.5	5	3.5	3.33333	2.33333	3.33333	2.33333	5	3.5	5	3.5	3.33333	2.33333	3.33333	2.33333	1.6	1	1.6	1	1.6	1	1.6	1
	001100	5	3.5	3	2	3.33333	2.33333	2.25	1.5	5	3.5	3	2	3.33333	2.33333	2.25	1.5	5	3.5	3	2	3.33333	2.33333	2.25	1.5	5	3.5	3	2	3.33333	2.33333	2.25	1.5	5	3.5	3	2	3.33333	2.33333	2.25	1.5	1.16667	0.666667	1.16667	0.666667	1.16667	0.666667	1.16667	0.666667
	001101	5	3.5	3	2	3.33333	2.33333	2.25	1.5	5	3.5	3	2	3.33333	2.33333	2.25	1.5	5	3.5	3	2	3.33333	2.33333	2.25	1.5	5	3.5	3	2	3.33333	2.33333	2.25	1.5	5	3.5	3	2	3.33333	2.33333	2.25	1.5	1.16667	0.666667	1.16667	0.666667	1.16667	0.666667	1.16667	0.666667
	001110	5	3.5	5	3.5	3.33333	2.33333	3.33333	2.33333	5	3.5	5	3.5	3.33333	2.33333	3.33333	2.33333	5	3.5	5	3.5	3.33333	2.33333	3.33333	2.33333	5	3.5	5	3.5	3.33333	2.33333	3.33333	2.33333	5	3.5	5	3.5	3.33333	2.33333	3.33333	2.33333	1.6	1	1.6	1	1.6	1	1.6	1
	001111	5	3.5	5	3.5	3.33333	2.33333	3.33333	2.33333	5	3.5	5	3.5	3.33333	2.33333	3.33333	2.33333	5	3.5	5	3.5	3.33333	2.33333	3.33333	2.33333	5	3.5	5	3.5	3.33333	2.33333	3.33333	2.33333	5	3.5	5	3.5	3.33333	2.33333	3.33333	2.33333	1.6	1	1.6	1	1.6	1	1.6	1
	010000	5	3.5	3	2	3.33333	2.33333	2.25	1.5	5	3.5	3	2	3.33333	2.33333	2.25	1.5	2.25	1.5	2.25	1.5	2.25	1.5	2.25	1.5	2.25	1.5	2.25	1.5	2.25	1.5	2.25	1.5	2.25	1.5	2.25	1.5	2.25	1.5	2.25	1.5	1.16667	0.666667	1.16667	0.666667	1.16667	0.666667	1.16667	0.666667
	010001	5	3.5	3	2	3.33333	2.33333	2.25	1.5	5	3.5	3	2	3.33333	2.33333	2.25	1.5	2.25	1.5	2.25	1.5	2.25	1.5	2.25	1.5	2.25	1.5	2.25	1.5	2.25	1.5	2.25	1.5	2.25	1.5	2.25	1.5	2.25	1.5	2.25	1.5	1.16667	0.666667	1.16667	0.666667	1.16667	0.666667	1.16667	0.666667
	010010	5	3.5	5	3.5	3.33333	2.33333	3.33333	2.33333	5	3.5	5	3.5	3.33333	2.33333	3.33333	2.33333	3.33333	2.33333	3.33333	2.33333	3.33333	2.33333	3.33333	2.33333	3.33333	2.33333	3.33333	2.33333	3.33333	2.33333	3.33333	2.33333	3.33333	2.33333	3.33333	2.33333	3.33333	2.33333	3.33333	2.33333	1.6	1	1.6	1	1.6	1	1.6	1
	010011	5	3.5	5	3.5	3.33333	2.33333	3.33333	2.33333	5	3.5	5	3.5	3.33333	2.33333	3.33333	2.33333	3.33333	2.33333	3.33333	2.33333	3.33333	2.33333	3.33333	2.33333	3.33333	2.33333	3.33333	2.33333	3.33333	2.33333	3.33333	2.33333	3.33333	2.33333	3.33333	2.33333	3.33333	2.33333	3.33333	2.33333	1.6	1	1.6	1	1.6	1	1.6	1
	010100	5	3.5	3	2	3.33333	2.33333	2.25	1.5	5	3.5	3	2	3.33333	2.33333	2.25	1.5	2.25	1.5	2.25	1.5	2.25	1.5	2.25	1.5	2.25	1.5	2.25	1.5	2.25	1.5	2.25	1.5	2.25	1.5	2.25	1.5	2.25	1.5	2.25	1.5	1.16667	0.666667	1.16667	0.666667	1.16667	0.666667	1.16667	0.666667
	010101	5	3.5	3	2	3.33333	2.33333	2.25	1.5	5	3.5	3	2	3.33333	2.33333	2.25	1.5	2.25	1.5	2.25	1.5	2.25	1.5	2.25	1.5	2.25	1.5	2.25	1.5	2.25	1.5	2.25	1.5	2.25	1.5	2.25	1.5	2.25	1.5	2.25	1.5	1.16667	0.666667	1.16667	0.666667	1.16667	0.666667	1.16667	0.666667
	010110	5	3.5	5	3.5	3.33333	2.33333	3.33333	2.33333	5	3.5	5	3.5	3.33333	2.33333	3.33333	2.33333	3.33333	2.33333	3.33333	2.33333	3.33333	2.33333	3.33333	2.33333	3.33333	2.33333	3.33333	2.33333	3.33333	2.33333	3.33333	2.33333	3.33333	2.33333	3.33333	2.33333	3.33333	2.33333	3.33333	2.33333	1.6	1	1.6	1	1.6	1	1.6	1
	010111	5	3.5	5	3.5	3.33333	2.33333	3.33333	2.33333	5	3.5	5	3.5	3.33333	2.33333	3.33333	2.33333	3.33333	2.33333	3.33333	2.33333	3.33333	2.33333	3.33333	2.33333	3.33333	2.33333	3.33333	2.33333	3.33333	2.33333	3.33333	2.33333	3.33333	2.33333	3.33333	2.33333	3.33333	2.33333	3.33333	2.33333	1.6	1	1.6	1	1.6	1	1.6	1
	011000	5	3.5	3	2	3.33333	2.33333	2.25	1.5	5	3.5	3	2	3.33333	2.33333	2.25	1.5	5	3.5	3	2	3.33333	2.33333	2.25	1.5	5	3.5	3	2	3.33333	2.33333	2.25	1.5	5	3.5	3	2	3.33333	2.33333	2.25	1.5	1.6	1	1.16667	0.666667	1.6	1	1.16667	0.666667
	011001	5	3.5	3	2	3.33333	2.33333	2.25	1.5	5	3.5	3	2	3.33333	2.33333	2.25	1.5	5	3.5	3	2	3.33333	2.33333	2.25	1.5	5	3.5	3	2	3.33333	2.33333	2.25	1.5	5	3.5	3	2	3.33333	2.33333	2.25	1.5	1.6	1	1.16667	0.666667	1.6	1	1.16667	0.666667
	011010	5	3.5	5	3.5	3.33333	2.33333	3.33333	2.33333	5	3.5	5	3.5	3.33333	2.33333	3.33333	2.33333	5	3.5	5	3.5	3.33333	2.33333	3.33333	2.33333	5	3.5	5	3.5	3.33333	2.33333	3.33333	2.33333	5	3.5	5	3.5	3.33333	2.33333	3.33333	2.33333	1.6	1	1.6	1	1.6	1	1.6	1
	011011	5	3.5	5	3.5	3.33333	2.33333	3.33333	2.33333	5	3.5	5	3.5	3.33333	2.33333	3.33333	2.33333	5	3.5	5	3.5	3.33333	2.33333	3.33333	2.33333	5	3.5	5	3.5	3.33333	2.33333	3.33333	2.33333	5	3.5	5	3.5	3.33333	2.33333	3.33333	2.33333	1.6	1	1.6	1	1.6	1	1.6	1
	011100	5	3.5	3	2	3.33333	2.33333	2.25	1.5	5	3.5	3	2	3.33333	2.33333	2.25	1.5	5	3.5	3	2	3.33333	2.33333	2.25	1.5	5	3.5	3	2	3.33333	2.33333	2.25	1.5	5	3.5	3	2	3.33333	2.33333	2.25	1.5	1.6	1	1.16667	0.666667	1.6	1	1.16667	0.666667
	011101	5	3.5	3	2	3.33333	2.33333	2.25	1.5	5	3.5	3	2	3.33333	2.33333	2.25	1.5	5	3.5	3	2	3.33333	2.33333	2.25	1.5	5	3.5	3	2	3.33333	2.33333	2.25	1.5	5	3.5	3	2	3.33333	2.33333	2.25	1.5	1.6	1	1.16667	0.666667	1.6	1	1.16667	0.666667
	011110	5	3.5	5	3.5	3.33333	2.33333	3.33333	2.33333	5	3.5	5	3.5	3.33333	2.33333	3.33333	2.33333	5	3.5	5	3.5	3.33333	2.33333	3.33333	2.33333	5	3.5	5	3.5	3.33333	2.33333	3.33333	2.33333	5	3.5	5	3.5	3.33333	2.33333	3.33333	2.33333	1.6	1	1.6	1	1.6	1	1.6	1
	011111	5	3.5	5	3.5	3.33333	2.33333	3.33333	2.33333	5	3.5	5	3.5	3.33333	2.33333	3.33333	2.33333	5	3.5	5	3.5	3.33333	2.33333	3.33333	2.33333	5	3.5	5	3.5	3.33333	2.33333	3.33333	2.33333	5	3.5	5	3.5	3.33333	2.33333	3.33333	2.33333	1.6	1	1.6	1	1.6	1	1.6	1
	100000	5	3.5	3	2	3.33333	2.33333	2.25	1.5	5	3.5	3	2	3.33333	2.33333	2.25	1.5	2.25	1.5	2.25	1.5	2.25	1.5	2.25	1.5	2.25	1.5	2.25	1.5	2.25	1.5	2.25	1.5	2.25	1.5	2.25	1.5	2.25	1.5	2.25	1.5	2.25	1.5	2.25	1.5	2.25	1.5	2.25	1.5
	100001	5	3.5	3	2	3.33333	2.33333	2.25	1.5	5	3.5	3	2	3.33333	2.33333	2.25	1.5	2.25	1.5	2.25	1.5	2.25	1.5	2.25	1.5	2.25	1.5	2.25	1.5	2.25	1.5	2.25	1.5	2.25	1.5	2.25	1.5	2.25	1.5	2.25	1.5	2.25	1.5	2.25	1.5	2.25	1.5	2.25	1.5
	100010	5	3.5	5	3.5	3.33333	2.33333	3.33333	2.33333	5	3.5	5	3.5	3.33333	2.33333	3.33333	2.33333	3.33333	2.33333	3.33333	2.33333	3.33333	2.33333	3.33333	2.33333	3.33333	2.33333	3.33333	2.33333	3.33333	2.33333	3.33333	2.33333	3.33333	2.33333	3.33333	2.33333	3.33333	2.33333	3.33333	2.33333	3.33333	2.33333	3.33333	2.33333	3.33333	2.33333	3.33333	2.33333
	100011	5	3.5	5	3.5	3.33333	2.33333	3.33333	2.33333	5	3.5	5	3.5	3.33333	2.33333	3.33333	2.33333	3.33333	2.33333	3.33333	2.33333	3.33333	2.33333	3.33333	2.33333	3.33333	2.33333	3.33333	2.33333	3.33333	2.33333	3.33333	2.33333	3.33333	2.33333	3.33333	2.33333	3.33333	2.33333	3.33333	2.33333	3.33333	2.33333	3.33333	2.33333	3.33333	2.33333	3.33333	2.33333
	100100	5	3.5	3	2	3.33333	2.33333	2.25	1.5	5	3.5	3	2	3.33333	2.33333	2.25	1.5	2.25	1.5	2.25	1.5	2.25	1.5	2.25	1.5	2.25	1.5	2.25	1.5	2.25	1.5	2.25	1.5	2.25	1.5	2.25	1.5	2.25	1.5	2.25	1.5	2.25	1.5	2.25	1.5	2.25	1.5	2.25	1.5
	100101	5	3.5	3	2	3.33333	2.33333	2.25	1.5	5	3.5	3	2	3.33333	2.33333	2.25	1.5	2.25	1.5	2.25	1.5	2.25	1.5	2.25	1.5	2.25	1.5	2.25	1.5	2.25	1.5	2.25	1.5	2.25	1.5	2.25	1.5	2.25	1.5	2.25	1.5	2.25	1.5	2.25	1.5	2.25	1.5	2.25	1.5
	100110	5	3.5	5	3.5	3.33333	2.33333	3.33333	2.33333	5	3.5	5	3.5	3.33333	2.33333	3.33333	2.33333	3.33333	2.33333	3.33333	2.33333	3.33333	2.33333	3.33333	2.33333	3.33333	2.33333	3.33333	2.33333	3.33333	2.33333	3.33333	2.33333	3.33333	2.33333	3.33333	2.33333	3.33333	2.33333	3.33333	2.33333	3.33333	2.33333	3.33333	2.33333	3.33333	2.33333	3.33333	2.33333
	100111	5	3.5	5	3.5	3.33333	2.33333	3.33333	2.33333	5	3.5	5	3.5	3.33333	2.33333	3.33333	2.33333	3.33333	2.33333	3.33333	2.33333	3.33333	2.33333	3.33333	2.33333	3.33333	2.33333	3.33333	2.33333	3.33333	2.33333	3.33333	2.33333	3.33333	2.33333	3.33333	2.33333	3.33333	2.33333	3.33333	2.33333	3.33333	2.33333	3.33333	2.33333	3.33333	2.33333	3.33333	2.33333
	101000	5	3.5	3	2	3.33333	2.33333	2.25	1.5	5	3.5	3	2	3.33333	2.33333	2.25	1.5	5	3.5	3	2	3.33333	2.33333	2.25	1.5	5	3.5	3	2	3.33333	2.33333	2.25	1.5	5	3.5	3	2	3.33333	2.33333	2.25	1.5	5	3.5	3	2	3.33333	2.33333	2.25	1.5
	101001	5	3.5	3	2	3.33333	2.33333	2.25	1.5	5	3.5	3	2	3.33333	2.33333	2.25	1.5	5	3.5	3	2	3.33333	2.33333	2.25	1.5	5	3.5	3	2	3.33333	2.33333	2.25	1.5	5	3.5	3	2	3.33333	2.33333	2.25	1.5	5	3.5	3	2	3.33333	2.33333	2.25	1.5
	101010	5	3.5	5	3.5	3.33333	2.33333	3.33333	2.33333	5	3.5	5	3.5	3.33333	2.33333	3.33333	2.33333	5	3.5	5	3.5	3.33333	2.33333	3.33333	2.33333	5	3.5	5	3.5	3.33333	2.33333	3.33333	2.33333	5	3.5	5	3.5	3.33333	2.33333	3.33333	2.33333	5	3.5	5	3.5	3.33333	2.33333	3.33333	2.33333
	101011	5	3.5	5	3.5	3.33333	2.33333	3.33333	2.33333	5	3.5	5	3.5	3.33333	2.33333	3.33333	2.33333	5	3.5	5	3.5	3.33333	2.33333	3.33333	2.33333	5	3.5	5	3.5	3.33333	2.33333	3.33333	2.33333	5	3.5	5	3.5	3.33333	2.33333	3.33333	2.33333	5	3.5	5	3.5	3.33333	2.33333	3.33333	2.33333
	101100	5	3.5	3	2	3.33333	2.33333	2.25	1.5	5	3.5	3	2	3.33333	2.33333	2.25	1.5	5	3.5	3	2	3.33333	2.33333	2.25	1.5	5	3.5	3	2	3.33333	2.33333	2.25	1.5	5	3.5	3	2	3.33333	2.33333	2.25	1.5	5	3.5	3	2	3.33333	2.33333	2.25	1.5
	101101	5	3.5	3	2	3.33333	2.33333	2.25	1.5	5	3.5	3	2	3.33333	2.33333	2.25	1.5	5	3.5	3	2	3.33333	2.33333	2.25	1.5	5	3.5	3	2	3.33333	2.33333	2.25	1.5	5	3.5	3	2	3.33333	2.33333	2.25	1.5	5	3.5	3	2	3.33333	2.33333	2.25	1.5
	101110	5	3.5	5	3.5	3.33333	2.33333	3.33333	2.33333	5	3.5	5	3.5	3.33333	2.33333	3.33333	2.33333	5	3.5	5	3.5	3.33333	2.33333	3.33333	2.33333	5	3.5	5	3.5	3.33333	2.33333	3.33333	2.33333	5	3.5	5	3.5	3.33333	2.33333	3.33333	2.33333	5	3.5	5	3.5	3.33333	2.33333	3.33333	2.33333
	101111	5	3.5	5	3.5	3.33333	2.33333	3.33333	2.33333	5	3.5	5	3.5	3.33333	2.33333	3.33333	2.33333	5	3.5	5	3.5	3.33333	2.33333	3.33333	2.33333	5	3.5	5	3.5	3.33333	2.33333	3.33333	2.33333	5	3.5	5	3.5	3.33333	2.33333	3.33333	2.33333	5	3.5	5	3.5	3.33333	2.33333	3.33333	2.33333
	110000	5	3.5	3	2	3.33333	2.33333	2.25	1.5	5	3.5	3	2	3.33333	2.33333	2.25	1.5	2.25	1.5	2.25	1.5	2.25	1.5	2.25	1.5	2.25	1.5	2.25	1.5	2.25	1.5	2.25	1.5	2.25	1.5	2.25	1.5	2.25	1.5	2.25	1.5	2.25	1.5	2.25	1.5	2.25	1.5	2.25	1.5
	110001	5	3.5	3	2	3.33333	2.33333	2.25	1.5	5	3.5	3	2	3.33333	2.33333	2.25	1.5	2.25	1.5	2.25	1.5	2.25	1.5	2.25	1.5	2.25	1.5	2.25	1.5	2.25	1.5	2.25	1.5	2.25	1.5	2.25	1.5	2.25	1.5	2.25	1.5	2.25	1.5	2.25	1.5	2.25	1.5	2.25	1.5
	110010	5	3.5	5	3.5	3.33333	2.33333	3.33333	2.33333	5	3.5	5	3.5	3.33333	2.33333	3.33333	2.33333	3.33333	2.33333	3.33333	2.33333	3.33333	2.33333	3.33333	2.33333	3.33333	2.33333	3.33333	2.33333	3.33333	2.33333	3.33333	2.33333	3.33333	2.33333	3.33333	2.33333	3.33333	2.33333	3.33333	2.33333	3.33333	2.33333	3.33333	2.33333	3.33333	2.33333	3.33333	2.33333
	110011	5	3.5	5	3.5	3.33333	2.33333	3.33333	2.33333	5	3.5	5	3.5	3.33333	2.33333	3.33333	2.33333	3.33333	2.33333	3.33333	2.33333	3.33333	2.33333	3.33333	2.33333	3.33333	2.33333	3.33333	2.33333	3.33333	2.33333	3.33333	2.33333	3.33333	2.33333	3.33333	2.33333	3.33333	2.33333	3.33333	2.33333	3.33333	2.33333	3.33333	2.33333	3.33333	2.33333	3.33333	2.33333
	110100	5	3.5	3	2	3.33333	2.33333	2.25	1.5	5	3.5	3	2	3.33333	2.33333	2.25	1.5	2.25	1.5	2.25	1.5	2.25	1.5	2.25	1.5	2.25	1.5	2.25	1.5	2.25	1.5	2.25	1.5	2.25	1.5	2.25	1.5	2.25	1.5	2.25	1.5	2.25	1.5	2.25	1.5	2.25	1.5	2.25	1.5
	110101	5	3.5	3	2	3.33333	2.33333	2.25	1.5	5	3.5	3	2	3.33333	2.33333	2.25	1.5	2.25	1.5	2.25	1.5	2.25	1.5	2.25	1.5	2.25	1.5	2.25	1.5	2.25	1.5	2.25	1.5	2.25	1.5	2.25	1.5	2.25	1.5	2.25	1.5	2.25	1.5	2.25	1.5	2.25	1.5	2.25	1.5
	110110	5	3.5	5	3.5	3.33333	2.33333	3.33333	2.33333	5	3.5	5	3.5	3.33333	2.33333	3.33333	2.33333	3.33333	2.33333	3.33333	2.33333	3.33333	2.33333	3.33333	2.33333	3.33333	2.33333	3.33333	2.33333	3.33333	2.33333	3.33333	2.33333	3.33333	2.33333	3.33333	2.33333	3.33333	2.33333	3.33333	2.33333	3.33333	2.33333	3.33333	2.33333	3.33333	2.33333	3.33333	2.33333
	110111	5	3.5	5	3.5	3.33333	2.33333	3.33333	2.33333	5	3.5	5	3.5	3.33333	2.33333	3.33333	2.33333	3.33333	2.33333	3.33333	2.33333	3.33333	2.33333	3.33333	2.33333	3.33333	2.33333	3.33333	2.33333	3.33333	2.33333	3.33333	2.33333	3.33333	2.33333	3.33333	2.33333	3.33333	2.33333	3.33333	2.33333	3.33333	2.33333	3.33333	2.33333	3.33333	2.33333	3.33333	2.33333
	111000	5	3.5	3	2	3.33333	2.33333	2.25	1.5	5	3.5	3	2	3.33333	2.33333	2.25	1.5	5	3.5	3	2	3.33333	2.33333	2.25	1.5	5	3.5	3	2	3.33333	2.33333	2.25	1.5	5	3.5	3	2	3.33333	2.33333	2.25	1.5	5	3.5	3	2	3.33333	2.33333	2.25	1.5
	111001	5	3.5	3	2	3.33333	2.33333	2.25	1.5	5	3.5	3	2	3.33333	2.33333	2.25	1.5	5	3.5	3	2	3.33333	2.33333	2.25	1.5	5	3.5	3	2	3.33333	2.33333	2.25	1.5	5	3.5	3	2	3.33333	2.33333	2.25	1.5	5	3.5	3	2	3.33333	2.33333	2.25	1.5
	111010	5	3.5	5	3.5	3.33333	2.33333	3.33333	2.33333	5	3.5	5	3.5	3.33333	2.33333	3.33333	2.33333	5	3.5	5	3.5	3.33333	2.33333	3.33333	2.33333	5	3.5	5	3.5	3.33333	2.33333	3.33333	2.33333	5	3.5	5	3.5	3.33333	2.33333	3.33333	2.33333	5	3.5	5	3.5	3.33333	2.33333	3.33333	2.33333
	111011	5	3.5	5	3.5	3.33333	2.33333	3.33333	2.33333	5	3.5	5	3.5	3.33333	2.33333	3.33333	2.33333	5	3.5	5	3.5	3.33333	2.33333	3.33333	2.33333	5	3.5	5	3.5	3.33333	2.33333	3.33333	2.33333	5	3.5	5	3.5	3.33333	2.33333	3.33333	2.33333	5	3.5	5	3.5	3.33333	2.33333	3.33333	2.33333
	111100	5	3.5	3	2	3.33333	2.33333	2.25	1.5	5	3.5	3	2	3.33333	2.33333	2.25	1.5	5	3.5	3	2	3.33333	2.33333	2.25	1.5	5	3.5	3	2	3.33333	2.33333	2.25	1.5	5	3.5	3	2	3.33333	2.33333	2.25	1.5	5	3.5	3	2	3.33333	2.33333	2.25	1.5
	111101	5	3.5	3	2	3.33333	2.33333	2.25	1.5	5	3.5	3	2	3.33333	2.33333	2.25	1.5	5	3.5	3	2	3.33333	2.33333	2.25	1.5	5	3.5	3	2	3.33333	2.33333	2.25	1.5	5	3.5	3	2	3.33333	2.33333	2.25	1.5	5	3.5	3	2	3.33333	2.33333	2.25	1.5
	111110	5	3.5	5	3.5	3.33333	2.33333	3.33333	2.33333	5	3.5	5	3.5	3.33333	2.33333	3.33333	2.33333	5	3.5	5	3.5	3.33333	2.33333	3.33333	2.33333	5	3.5	5	3.5	3.33333	2.33333	3.33333	2.33333	5	3.5	5	3.5	3.33333	2.33333	3.33333	2.33333	5	3.5	5	3.5	3.33333	2.33333	3.33333	2.33333
	111111	5	3.5	5	3.5	3.33333	2.33333	3.33333	2.33333	5	3.5	5	3.5	3.33333	2.33333	3.33333	2.33333	5	3.5	5	3.5	3.33333	2.33333	3.33333	2.33333	5	3.5	5	3.5	3.33333	2.33333	3.33333	2.33333	5	3.5	5	3.5	3.33333	2.33333	3.33333	2.33333	5	3.5	5	3.5	3.33333	2.33333	3.33333	2.33333
[truncated: 16 more columns]

## Sheet: cry
		Faults
		000000	000001	000010	000011	000100	000101	000110	000111	001000	001001	001010	001011	001100	001101	001110	001111	010000	010001	010010	010011	100100	010101	010110	010111	011000	011001	011010	011011	011100	011101	011110	011111	100000	100001	100010	100011	100100	100101	100110	100111	101000	101001	101010	101011	101100	101101	101110	101111
Drugs	1000000	5	5	3	3	3.33333	3.33333	2.25	2.25	5	5	3	3	3.33333	3.33333	2.25	2.25	2.25	2.25	2.25	2.25	2.25	2.25	2.25	2.25	2.25	2.25	2.25	2.25	2.25	2.25	2.25	2.25	2.25	2.25	2.25	2.25	2.25	2.25	2.25	2.25	1.16667	1.16667	1.16667	1.16667	1.16667	1.16667	1.16667	1.16667
	1000001	5	5	3	3	3.33333	3.33333	2.25	2.25	5	5	3	3	3.33333	3.33333	2.25	2.25	2.25	2.25	2.25	2.25	2.25	2.25	2.25	2.25	2.25	2.25	2.25	2.25	2.25	2.25	2.25	2.25	2.25	2.25	2.25	2.25	2.25	2.25	2.25	2.25	1.16667	1.16667	1.16667	1.16667	1.16667	1.16667	1.16667	1.16667
	1000010	5	5	5	5	3.33333	3.33333	3.33333	3.33333	5	5	5	5	3.33333	3.33333	3.33333	3.33333	3.33333	3.33333	3.33333	3.33333	3.33333	3.33333	3.33333	3.33333	3.33333	3.33333	3.33333	3.33333	3.33333	3.33333	3.33333	3.33333	3.33333	3.33333	3.33333	3.33333	3.33333	3.33333	3.33333	3.33333	1.6	1.6	1.6	1.6	1.6	1.6	1.6	1.6
	1000011	5	5	5	5	3.33333	3.33333	3.33333	3.33333	5	5	5	5	3.33333	3.33333	3.33333	3.33333	3.33333	3.33333	3.33333	3.33333	3.33333	3.33333	3.33333	3.33333	3.33333	3.33333	3.33333	3.33333	3.33333	3.33333	3.33333	3.33333	3.33333	3.33333	3.33333	3.33333	3.33333	3.33333	3.33333	3.33333	1.6	1.6	1.6	1.6	1.6	1.6	1.6	1.6
	1000100	5	5	3	3	3.33333	3.33333	2.25	2.25	5	5	3	3	3.33333	3.33333	2.25	2.25	2.25	2.25	2.25	2.25	2.25	2.25	2.25	2.25	2.25	2.25	2.25	2.25	2.25	2.25	2.25	2.25	2.25	2.25	2.25	2.25	2.25	2.25	2.25	2.25	1.16667	1.16667	1.16667	1.16667	1.16667	1.16667	1.16667	1.16667
	1000101	5	5	3	3	3.33333	3.33333	2.25	2.25	5	5	3	3	3.33333	3.33333	2.25	2.25	2.25	2.25	2.25	2.25	2.25	2.25	2.25	2.25	2.25	2.25	2.25	2.25	2.25	2.25	2.25	2.25	2.25	2.25	2.25	2.25	2.25	2.25	2.25	2.25	1.16667	1.16667	1.16667	1.16667	1.16667	1.16667	1.16667	1.16667
	1000110	5	5	5	5	3.33333	3.33333	3.33333	3.33333	5	5	5	5	3.33333	3.33333	3.33333	3.33333	3.33333	3.33333	3.33333	3.33333	3.33333	3.33333	3.33333	3.33333	3.33333	3.33333	3.33333	3.33333	3.33333	3.33333	3.33333	3.33333	3.33333	3.33333	3.33333	3.33333	3.33333	3.33333	3.33333	3.33333	1.6	1.6	1.6	1.6	1.6	1.6	1.6	1.6
	1000111	5	5	5	5	3.33333	3.33333	3.33333	3.33333	5	5	5	5	3.33333	3.33333	3.33333	3.33333	3.33333	3.33333	3.33333	3.33333	3.33333	3.33333	3.33333	3.33333	3.33333	3.33333	3.33333	3.33333	3.33333	3.33333	3.33333	3.33333	3.33333	3.33333	3.33333	3.33333	3.33333	3.33333	3.33333	3.33333	1.6	1.6	1.6	1.6	1.6	1.6	1.6	1.6
	1001000	5	5	3	3	3.33333	3.33333	2.25	2.25	5	5	3	3	3.33333	3.33333	2.25	2.25	5	5	3	3	3.33333	3.33333	2.25	2.25	5	5	3	3	3.33333	3.33333	2.25	2.25	5	5	3	3	3.33333	3.33333	2.25	2.25	1.16667	1.16667	1.16667	1.16667	1.16667	1.16667	1.16667	1.16667
	1001001	5	5	3	3	3.33333	3.33333	2.25	2.25	5	5	3	3	3.33333	3.33333	2.25	2.25	5	5	3	3	3.33333	3.33333	2.25	2.25	5	5	3	3	3.33333	3.33333	2.25	2.25	5	5	3	3	3.33333	3.33333	2.25	2.25	1.16667	1.16667	1.16667	1.16667	1.16667	1.16667	1.16667	1.16667
	1001010	5	5	5	5	3.33333	3.33333	3.33333	3.33333	5	5	5	5	3.33333	3.33333	3.33333	3.33333	5	5	5	5	3.33333	3.33333	3.33333	3.33333	5	5	5	5	3.33333	3.33333	3.33333	3.33333	5	5	5	5	3.33333	3.33333	3.33333	3.33333	1.6	1.6	1.6	1.6	1.6	1.6	1.6	1.6
	1001011	5	5	5	5	3.33333	3.33333	3.33333	3.33333	5	5	5	5	3.33333	3.33333	3.33333	3.33333	5	5	5	5	3.33333	3.33333	3.33333	3.33333	5	5	5	5	3.33333	3.33333	3.33333	3.33333	5	5	5	5	3.33333	3.33333	3.33333	3.33333	1.6	1.6	1.6	1.6	1.6	1.6	1.6	1.6
	1001100	5	5	3	3	3.33333	3.33333	2.25	2.25	5	5	3	3	3.33333	3.33333	2.25	2.25	5	5	3	3	3.33333	3.33333	2.25	2.25	5	5	3	3	3.33333	3.33333	2.25	2.25	5	5	3	3	3.33333	3.33333	2.25	2.25	1.16667	1.16667	1.16667	1.16667	1.16667	1.16667	1.16667	1.16667
	1001101	5	5	3	3	3.33333	3.33333	2.25	2.25	5	5	3	3	3.33333	3.33333	2.25	2.25	5	5	3	3	3.33333	3.33333	2.25	2.25	5	5	3	3	3.33333	3.33333	2.25	2.25	5	5	3	3	3.33333	3.33333	2.25	2.25	1.16667	1.16667	1.16667	1.16667	1.16667	1.16667	1.16667	1.16667
	1001110	5	5	5	5	3.33333	3.33333	3.33333	3.33333	5	5	5	5	3.33333	3.33333	3.33333	3.33333	5	5	5	5	3.33333	3.33333	3.33333	3.33333	5	5	5	5	3.33333	3.33333	3.33333	3.33333	5	5	5	5	3.33333	3.33333	3.33333	3.33333	1.6	1.6	1.6	1.6	1.6	1.6	1.6	1.6
	1001111	5	5	5	5	3.33333	3.33333	3.33333	3.33333	5	5	5	5	3.33333	3.33333	3.33333	3.33333	5	5	5	5	3.33333	3.33333	3.33333	3.33333	5	5	5	5	3.33333	3.33333	3.33333	3.33333	5	5	5	5	3.33333	3.33333	3.33333	3.33333	1.6	1.6	1.6	1.6	1.6	1.6	1.6	1.6
	1010000	5	5	3	3	3.33333	3.33333	2.25	2.25	5	5	3	3	3.33333	3.33333	2.25	2.25	2.25	2.25	2.25	2.25	2.25	2.25	2.25	2.25	2.25	2.25	2.25	2.25	2.25	2.25	2.25	2.25	2.25	2.25	2.25	2.25	2.25	2.25	2.25	2.25	1.16667	1.16667	1.16667	1.16667	1.16667	1.16667	1.16667	1.16667
	1010001	5	5	3	3	3.33333	3.33333	2.25	2.25	5	5	3	3	3.33333	3.33333	2.25	2.25	2.25	2.25	2.25	2.25	2.25	2.25	2.25	2.25	2.25	2.25	2.25	2.25	2.25	2.25	2.25	2.25	2.25	2.25	2.25	2.25	2.25	2.25	2.25	2.25	1.16667	1.16667	1.16667	1.16667	1.16667	1.16667	1.16667	1.16667
	1010010	5	5	5	5	3.33333	3.33333	3.33333	3.33333	5	5	5	5	3.33333	3.33333	3.33333	3.33333	3.33333	3.33333	3.33333	3.33333	3.33333	3.33333	3.33333	3.33333	3.33333	3.33333	3.33333	3.33333	3.33333	3.33333	3.33333	3.33333	3.33333	3.33333	3.33333	3.33333	3.33333	3.33333	3.33333	3.33333	1.6	1.6	1.6	1.6	1.6	1.6	1.6	1.6
	1010011	5	5	5	5	3.33333	3.33333	3.33333	3.33333	5	5	5	5	3.33333	3.33333	3.33333	3.33333	3.33333	3.33333	3.33333	3.33333	3.33333	3.33333	3.33333	3.33333	3.33333	3.33333	3.33333	3.33333	3.33333	3.33333	3.33333	3.33333	3.33333	3.33333	3.33333	3.33333	3.33333	3.33333	3.33333	3.33333	1.6	1.6	1.6	1.6	1.6	1.6	1.6	1.6
	1010100	5	5	3	3	3.33333	3.33333	2.25	2.25	5	5	3	3	3.33333	3.33333	2.25	2.25	2.25	2.25	2.25	2.25	2.25	2.25	2.25	2.25	2.25	2.25	2.25	2.25	2.25	2.25	2.25	2.25	2.25	2.25	2.25	2.25	2.25	2.25	2.25	2.25	1.16667	1.16667	1.16667	1.16667	1.16667	1.16667	1.16667	1.16667
	1010101	5	5	3	3	3.33333	3.33333	2.25	2.25	5	5	3	3	3.33333	3.33333	2.25	2.25	2.25	2.25	2.25	2.25	2.25	2.25	2.25	2.25	2.25	2.25	2.25	2.25	2.25	2.25	2.25	2.25	2.25	2.25	2.25	2.25	2.25	2.25	2.25	2.25	1.16667	1.16667	1.16667	1.16667	1.16667	1.16667	1.16667	1.16667
	1010110	5	5	5	5	3.33333	3.33333	3.33333	3.33333	5	5	5	5	3.33333	3.33333	3.33333	3.33333	3.33333	3.33333	3.33333	3.33333	3.33333	3.33333	3.33333	3.33333	3.33333	3.33333	3.33333	3.33333	3.33333	3.33333	3.33333	3.33333	3.33333	3.33333	3.33333	3.33333	3.33333	3.33333	3.33333	3.33333	1.6	1.6	1.6	1.6	1.6	1.6	1.6	1.6
	1010111	5	5	5	5	3.33333	3.33333	3.33333	3.33333	5	5	5	5	3.33333	3.33333	3.33333	3.33333	3.33333	3.33333	3.33333	3.33333	3.33333	3.33333	3.33333	3.33333	3.33333	3.33333	3.33333	3.33333	3.33333	3.33333	3.33333	3.33333	3.33333	3.33333	3.33333	3.33333	3.33333	3.33333	3.33333	3.33333	1.6	1.6	1.6	1.6	1.6	1.6	1.6	1.6
	1011000	5	5	3	3	3.33333	3.33333	2.25	2.25	5	5	3	3	3.33333	3.33333	2.25	2.25	5	5	3	3	3.33333	3.33333	2.25	2.25	5	5	3	3	3.33333	3.33333	2.25	2.25	5	5	3	3	3.33333	3.33333	2.25	2.25	1.6	1.6	1.16667	1.16667	1.6	1.6	1.16667	1.16667
	1011001	5	5	3	3	3.33333	3.33333	2.25	2.25	5	5	3	3	3.33333	3.33333	2.25	2.25	5	5	3	3	3.33333	3.33333	2.25	2.25	5	5	3	3	3.33333	3.33333	2.25	2.25	5	5	3	3	3.33333	3.33333	2.25	2.25	1.6	1.6	1.16667	1.16667	1.6	1.6	1.16667	1.16667
	1011010	5	5	5	5	3.33333	3.33333	3.33333	3.33333	5	5	5	5	3.33333	3.33333	3.33333	3.33333	5	5	5	5	3.33333	3.33333	3.33333	3.33333	5	5	5	5	3.33333	3.33333	3.33333	3.33333	5	5	5	5	3.33333	3.33333	3.33333	3.33333	1.6	1.6	1.6	1.6	1.6	1.6	1.6	1.6
	1011011	5	5	5	5	3.33333	3.33333	3.33333	3.33333	5	5	5	5	3.33333	3.33333	3.33333	3.33333	5	5	5	5	3.33333	3.33333	3.33333	3.33333	5	5	5	5	3.33333	3.33333	3.33333	3.33333	5	5	5	5	3.33333	3.33333	3.33333	3.33333	1.6	1.6	1.6	1.6	1.6	1.6	1.6	1.6
	1011100	5	5	3	3	3.33333	3.33333	2.25	2.25	5	5	3	3	3.33333	3.33333	2.25	2.25	5	5	3	3	3.33333	3.33333	2.25	2.25	5	5	3	3	3.33333	3.33333	2.25	2.25	5	5	3	3	3.33333	3.33333	2.25	2.25	1.6	1.6	1.16667	1.16667	1.6	1.6	1.16667	1.16667
	1011101	5	5	3	3	3.33333	3.33333	2.25	2.25	5	5	3	3	3.33333	3.33333	2.25	2.25	5	5	3	3	3.33333	3.33333	2.25	2.25	5	5	3	3	3.33333	3.33333	2.25	2.25	5	5	3	3	3.33333	3.33333	2.25	2.25	1.6	1.6	1.16667	1.16667	1.6	1.6	1.16667	1.16667
	1011110	5	5	5	5	3.33333	3.33333	3.33333	3.33333	5	5	5	5	3.33333	3.33333	3.33333	3.33333	5	5	5	5	3.33333	3.33333	3.33333	3.33333	5	5	5	5	3.33333	3.33333	3.33333	3.33333	5	5	5	5	3.33333	3.33333	3.33333	3.33333	1.6	1.6	1.6	1.6	1.6	1.6	1.6	1.6
	1011111	5	5	5	5	3.33333	3.33333	3.33333	3.33333	5	5	5	5	3.33333	3.33333	3.33333	3.33333	5	5	5	5	3.33333	3.33333	3.33333	3.33333	5	5	5	5	3.33333	3.33333	3.33333	3.33333	5	5	5	5	3.33333	3.33333	3.33333	3.33333	1.6	1.6	1.6	1.6	1.6	1.6	1.6	1.6
	1100000	5	5	3	3	3.33333	3.33333	2.25	2.25	5	5	3	3	3.33333	3.33333	2.25	2.25	2.25	2.25	2.25	2.25	2.25	2.25	2.25	2.25	2.25	2.25	2.25	2.25	2.25	2.25	2.25	2.25	2.25	2.25	2.25	2.25	2.25	2.25	2.25	2.25	2.25	2.25	2.25	2.25	2.25	2.25	2.25	2.25
	1100001	5	5	3	3	3.33333	3.33333	2.25	2.25	5	5	3	3	3.33333	3.33333	2.25	2.25	2.25	2.25	2.25	2.25	2.25	2.25	2.25	2.25	2.25	2.25	2.25	2.25	2.25	2.25	2.25	2.25	2.25	2.25	2.25	2.25	2.25	2.25	2.25	2.25	2.25	2.25	2.25	2.25	2.25	2.25	2.25	2.25
	1100010	5	5	5	5	3.33333	3.33333	3.33333	3.33333	5	5	5	5	3.33333	3.33333	3.33333	3.33333	3.33333	3.33333	3.33333	3.33333	3.33333	3.33333	3.33333	3.33333	3.33333	3.33333	3.33333	3.33333	3.33333	3.33333	3.33333	3.33333	3.33333	3.33333	3.33333	3.33333	3.33333	3.33333	3.33333	3.33333	3.33333	3.33333	3.33333	3.33333	3.33333	3.33333	3.33333	3.33333
	1100011	5	5	5	5	3.33333	3.33333	3.33333	3.33333	5	5	5	5	3.33333	3.33333	3.33333	3.33333	3.33333	3.33333	3.33333	3.33333	3.33333	3.33333	3.33333	3.33333	3.33333	3.33333	3.33333	3.33333	3.33333	3.33333	3.33333	3.33333	3.33333	3.33333	3.33333	3.33333	3.33333	3.33333	3.33333	3.33333	3.33333	3.33333	3.33333	3.33333	3.33333	3.33333	3.33333	3.33333
	1100100	5	5	3	3	3.33333	3.33333	2.25	2.25	5	5	3	3	3.33333	3.33333	2.25	2.25	2.25	2.25	2.25	2.25	2.25	2.25	2.25	2.25	2.25	2.25	2.25	2.25	2.25	2.25	2.25	2.25	2.25	2.25	2.25	2.25	2.25	2.25	2.25	2.25	2.25	2.25	2.25	2.25	2.25	2.25	2.25	2.25
	1100101	5	5	3	3	3.33333	3.33333	2.25	2.25	5	5	3	3	3.33333	3.33333	2.25	2.25	2.25	2.25	2.25	2.25	2.25	2.25	2.25	2.25	2.25	2.25	2.25	2.25	2.25	2.25	2.25	2.25	2.25	2.25	2.25	2.25	2.25	2.25	2.25	2.25	2.25	2.25	2.25	2.25	2.25	2.25	2.25	2.25
	1100110	5	5	5	5	3.33333	3.33333	3.33333	3.33333	5	5	5	5	3.33333	3.33333	3.33333	3.33333	3.33333	3.33333	3.33333	3.33333	3.33333	3.33333	3.33333	3.33333	3.33333	3.33333	3.33333	3.33333	3.33333	3.33333	3.33333	3.33333	3.33333	3.33333	3.33333	3.33333	3.33333	3.33333	3.33333	3.33333	3.33333	3.33333	3.33333	3.33333	3.33333	3.33333	3.33333	3.33333
	1100111	5	5	5	5	3.33333	3.33333	3.33333	3.33333	5	5	5	5	3.33333	3.33333	3.33333	3.33333	3.33333	3.33333	3.33333	3.33333	3.33333	3.33333	3.33333	3.33333	3.33333	3.33333	3.33333	3.33333	3.33333	3.33333	3.33333	3.33333	3.33333	3.33333	3.33333	3.33333	3.33333	3.33333	3.33333	3.33333	3.33333	3.33333	3.33333	3.33333	3.33333	3.33333	3.33333	3.33333
	1101000	5	5	3	3	3.33333	3.33333	2.25	2.25	5	5	3	3	3.33333	3.33333	2.25	2.25	5	5	3	3	3.33333	3.33333	2.25	2.25	5	5	3	3	3.33333	3.33333	2.25	2.25	5	5	3	3	3.33333	3.33333	2.25	2.25	5	5	3	3	3.33333	3.33333	2.25	2.25
	1101001	5	5	3	3	3.33333	3.33333	2.25	2.25	5	5	3	3	3.33333	3.33333	2.25	2.25	5	5	3	3	3.33333	3.33333	2.25	2.25	5	5	3	3	3.33333	3.33333	2.25	2.25	5	5	3	3	3.33333	3.33333	2.25	2.25	5	5	3	3	3.33333	3.33333	2.25	2.25
	1101010	5	5	5	5	3.33333	3.33333	3.33333	3.33333	5	5	5	5	3.33333	3.33333	3.33333	3.33333	5	5	5	5	3.33333	3.33333	3.33333	3.33333	5	5	5	5	3.33333	3.33333	3.33333	3.33333	5	5	5	5	3.33333	3.33333	3.33333	3.33333	5	5	5	5	3.33333	3.33333	3.33333	3.33333
	1101011	5	5	5	5	3.33333	3.33333	3.33333	3.33333	5	5	5	5	3.33333	3.33333	3.33333	3.33333	5	5	5	5	3.33333	3.33333	3.33333	3.33333	5	5	5	5	3.33333	3.33333	3.33333	3.33333	5	5	5	5	3.33333	3.33333	3.33333	3.33333	5	5	5	5	3.33333	3.33333	3.33333	3.33333
	1101100	5	5	3	3	3.33333	3.33333	2.25	2.25	5	5	3	3	3.33333	3.33333	2.25	2.25	5	5	3	3	3.33333	3.33333	2.25	2.25	5	5	3	3	3.33333	3.33333	2.25	2.25	5	5	3	3	3.33333	3.33333	2.25	2.25	5	5	3	3	3.33333	3.33333	2.25	2.25
	1101101	5	5	3	3	3.33333	3.33333	2.25	2.25	5	5	3	3	3.33333	3.33333	2.25	2.25	5	5	3	3	3.33333	3.33333	2.25	2.25	5	5	3	3	3.33333	3.33333	2.25	2.25	5	5	3	3	3.33333	3.33333	2.25	2.25	5	5	3	3	3.33333	3.33333	2.25	2.25
	1101110	5	5	5	5	3.33333	3.33333	3.33333	3.33333	5	5	5	5	3.33333	3.33333	3.33333	3.33333	5	5	5	5	3.33333	3.33333	3.33333	3.33333	5	5	5	5	3.33333	3.33333	3.33333	3.33333	5	5	5	5	3.33333	3.33333	3.33333	3.33333	5	5	5	5	3.33333	3.33333	3.33333	3.33333
	1101111	5	5	5	5	3.33333	3.33333	3.33333	3.33333	5	5	5	5	3.33333	3.33333	3.33333	3.33333	5	5	5	5	3.33333	3.33333	3.33333	3.33333	5	5	5	5	3.33333	3.33333	3.33333	3.33333	5	5	5	5	3.33333	3.33333	3.33333	3.33333	5	5	5	5	3.33333	3.33333	3.33333	3.33333
	1110000	5	5	3	3	3.33333	3.33333	2.25	2.25	5	5	3	3	3.33333	3.33333	2.25	2.25	2.25	2.25	2.25	2.25	2.25	2.25	2.25	2.25	2.25	2.25	2.25	2.25	2.25	2.25	2.25	2.25	2.25	2.25	2.25	2.25	2.25	2.25	2.25	2.25	2.25	2.25	2.25	2.25	2.25	2.25	2.25	2.25
	1110001	5	5	3	3	3.33333	3.33333	2.25	2.25	5	5	3	3	3.33333	3.33333	2.25	2.25	2.25	2.25	2.25	2.25	2.25	2.25	2.25	2.25	2.25	2.25	2.25	2.25	2.25	2.25	2.25	2.25	2.25	2.25	2.25	2.25	2.25	2.25	2.25	2.25	2.25	2.25	2.25	2.25	2.25	2.25	2.25	2.25
	1110010	5	5	5	5	3.33333	3.33333	3.33333	3.33333	5	5	5	5	3.33333	3.33333	3.33333	3.33333	3.33333	3.33333	3.33333	3.33333	3.33333	3.33333	3.33333	3.33333	3.33333	3.33333	3.33333	3.33333	3.33333	3.33333	3.33333	3.33333	3.33333	3.33333	3.33333	3.33333	3.33333	3.33333	3.33333	3.33333	3.33333	3.33333	3.33333	3.33333	3.33333	3.33333	3.33333	3.33333
	1110011	5	5	5	5	3.33333	3.33333	3.33333	3.33333	5	5	5	5	3.33333	3.33333	3.33333	3.33333	3.33333	3.33333	3.33333	3.33333	3.33333	3.33333	3.33333	3.33333	3.33333	3.33333	3.33333	3.33333	3.33333	3.33333	3.33333	3.33333	3.33333	3.33333	3.33333	3.33333	3.33333	3.33333	3.33333	3.33333	3.33333	3.33333	3.33333	3.33333	3.33333	3.33333	3.33333	3.33333
	1110100	5	5	3	3	3.33333	3.33333	2.25	2.25	5	5	3	3	3.33333	3.33333	2.25	2.25	2.25	2.25	2.25	2.25	2.25	2.25	2.25	2.25	2.25	2.25	2.25	2.25	2.25	2.25	2.25	2.25	2.25	2.25	2.25	2.25	2.25	2.25	2.25	2.25	2.25	2.25	2.25	2.25	2.25	2.25	2.25	2.25
	1110101	5	5	3	3	3.33333	3.33333	2.25	2.25	5	5	3	3	3.33333	3.33333	2.25	2.25	2.25	2.25	2.25	2.25	2.25	2.25	2.25	2.25	2.25	2.25	2.25	2.25	2.25	2.25	2.25	2.25	2.25	2.25	2.25	2.25	2.25	2.25	2.25	2.25	2.25	2.25	2.25	2.25	2.25	2.25	2.25	2.25
	1110110	5	5	5	5	3.33333	3.33333	3.33333	3.33333	5	5	5	5	3.33333	3.33333	3.33333	3.33333	3.33333	3.33333	3.33333	3.33333	3.33333	3.33333	3.33333	3.33333	3.33333	3.33333	3.33333	3.33333	3.33333	3.33333	3.33333	3.33333	3.33333	3.33333	3.33333	3.33333	3.33333	3.33333	3.33333	3.33333	3.33333	3.33333	3.33333	3.33333	3.33333	3.33333	3.33333	3.33333
	1110111	5	5	5	5	3.33333	3.33333	3.33333	3.33333	5	5	5	5	3.33333	3.33333	3.33333	3.33333	3.33333	3.33333	3.33333	3.33333	3.33333	3.33333	3.33333	3.33333	3.33333	3.33333	3.33333	3.33333	3.33333	3.33333	3.33333	3.33333	3.33333	3.33333	3.33333	3.33333	3.33333	3.33333	3.33333	3.33333	3.33333	3.33333	3.33333	3.33333	3.33333	3.33333	3.33333	3.33333
	1111000	5	5	3	3	3.33333	3.33333	2.25	2.25	5	5	3	3	3.33333	3.33333	2.25	2.25	5	5	3	3	3.33333	3.33333	2.25	2.25	5	5	3	3	3.33333	3.33333	2.25	2.25	5	5	3	3	3.33333	3.33333	2.25	2.25	5	5	3	3	3.33333	3.33333	2.25	2.25
	1111001	5	5	3	3	3.33333	3.33333	2.25	2.25	5	5	3	3	3.33333	3.33333	2.25	2.25	5	5	3	3	3.33333	3.33333	2.25	2.25	5	5	3	3	3.33333	3.33333	2.25	2.25	5	5	3	3	3.33333	3.33333	2.25	2.25	5	5	3	3	3.33333	3.33333	2.25	2.25
	1111010	5	5	5	5	3.33333	3.33333	3.33333	3.33333	5	5	5	5	3.33333	3.33333	3.33333	3.33333	5	5	5	5	3.33333	3.33333	3.33333	3.33333	5	5	5	5	3.33333	3.33333	3.33333	3.33333	5	5	5	5	3.33333	3.33333	3.33333	3.33333	5	5	5	5	3.33333	3.33333	3.33333	3.33333
	1111011	5	5	5	5	3.33333	3.33333	3.33333	3.33333	5	5	5	5	3.33333	3.33333	3.33333	3.33333	5	5	5	5	3.33333	3.33333	3.33333	3.33333	5	5	5	5	3.33333	3.33333	3.33333	3.33333	5	5	5	5	3.33333	3.33333	3.33333	3.33333	5	5	5	5	3.33333	3.33333	3.33333	3.33333
	1111100	5	5	3	3	3.33333	3.33333	2.25	2.25	5	5	3	3	3.33333	3.33333	2.25	2.25	5	5	3	3	3.33333	3.33333	2.25	2.25	5	5	3	3	3.33333	3.33333	2.25	2.25	5	5	3	3	3.33333	3.33333	2.25	2.25	5	5	3	3	3.33333	3.33333	2.25	2.25
	1111101	5	5	3	3	3.33333	3.33333	2.25	2.25	5	5	3	3	3.33333	3.33333	2.25	2.25	5	5	3	3	3.33333	3.33333	2.25	2.25	5	5	3	3	3.33333	3.33333	2.25	2.25	5	5	3	3	3.33333	3.33333	2.25	2.25	5	5	3	3	3.33333	3.33333	2.25	2.25
	1111110	5	5	5	5	3.33333	3.33333	3.33333	3.33333	5	5	5	5	3.33333	3.33333	3.33333	3.33333	5	5	5	5	3.33333	3.33333	3.33333	3.33333	5	5	5	5	3.33333	3.33333	3.33333	3.33333	5	5	5	5	3.33333	3.33333	3.33333	3.33333	5	5	5	5	3.33333	3.33333	3.33333	3.33333
	1111111	5	5	5	5	3.33333	3.33333	3.33333	3.33333	5	5	5	5	3.33333	3.33333	3.33333	3.33333	5	5	5	5	3.33333	3.33333	3.33333	3.33333	5	5	5	5	3.33333	3.33333	3.33333	3.33333	5	5	5	5	3.33333	3.33333	3.33333	3.33333	5	5	5	5	3.33333	3.33333	3.33333	3.33333
[truncated: 16 more columns]
